# Supplementary material for: Linked selection, differential introgression and recombination rate variation promote heterogeneous divergence in a pair of yellow croakers
Source: Mol Ecol. 2022 Sep 29;31(22):5729–44. doi: 10.1111/mec.16693 (PMC9828471; doi:10.1111/mec.16693)
Supplement: Supplementary file 2 — Table S1 [file MEC-31-5729-s003.xlsx]

## Sheet: TableS1 
Table S1 DNA, RNA and RADSeq libraries used for whole genome assembly, transcriptome assembly and RADSeq based SNP discovery and genotyping.
Sequencing library	Reads length	Sequencing depth/reads
Pacbio	20 kb	88 x
270 bp	2x150 bp	98 x
550 bp	2x150 bp	55 x
5 Kb	2x150 bp	30 x
10 Kb	2x150 bp	12 x
Transcriptome_1 (pooled)	2x150 bp	37.6 M
Transcriptome_2 (pooled)	2x150 bp	35.9 M
Transcriptome_3 (pooled)	2x150 bp	37.4 M
RADseq (500 bp & 160 samples)	1x150 bp	6.2 M per sample

## Sheet: TableS2
Table S2 Summary statistics of the samples including the number of individuals, sampling date, locations and nucleotide diversity (±sd) estimated based on all SNPs, for L. polyactis and L. crocea, respectively.
Locations	No. samples	Date	Latitude	Longitude	π
L. polyactis
LZS	8	2015.06	37.2	119.2	0.0048±0.0031
LYS	15	2015.05	34.7	119.5	0.0051±0.0032
NTS	27	2015.05	32.3	121.5	0.0056±0.0034
ZSS	31	2015.04	30.19	122.27	0.0058±0.0034
NDS	24	2015.04	27.19	120.53	0.0048±0.0030
L. crocea
ZSL	11	2010.05	29.71	122.26	0.0040±0.0028
ZJL	28	2012.05	20.88	110.55	0.0048±0.0034
BHL	16	2011.05	20.24	110.2	0.0050±0.0035

## Sheet: TableS3
Table S3 Summary statistics of both contigs and scaffolds of the whole genome assembly of L. polyactis.
Assembly	Contigs	No. fragments	N50 (Mb)	Total length (Mb)
Canu	Contigs	1192	2.47	653.25
Wtdbg2	Contigs	1177	8.95	632.05
Canu and Wtdbg2 merged	Scaffolds	774	10.01	653.29
Allmaps	Chromosomal level	551	37.31	653.32

## Sheet: TableS4
Table S4 Completeness assessment of the genome of L. polyactis using BUSCO based on the actinopterygii_odb9 database.
BUSCO annotation	No. element	Element %
Complete BUSCOs (C)	4469	0.975
Complete and single-copy BUSCOs (S)	4337	0.946
Complete and duplicated BUSCOs (D)	132	0.029
Fragmented BUSCOs (F)	37	0.008
Missing BUSCOs (M)	78	0.017
Total BUSCO groups searched	4584

## Sheet: TableS5
Table S5 Summary statistics of annotated DNA repeated elements in the gnome of L. polyactis.
Repeats		No. elements	Length occupied (bp)	Percentage of sequences (%)
SINEs:		33082	4865217	0.74
	ALUs	1183	255254	0.04
	MIRs	3060	510081	0.08
LINEs:		76695	23899938	3.66
	LINE1	1474	790278	0.12
	LINE2	34384	9232709	1.41
	L3/CR1	0	0	0
LTR elements:		33333	9952138	1.52
	ERVL	257	104911	0.02
	ERVL-MaLRs	0	0	0
	ERV_classI	4612	3285225	0.5
	ERV_classII	0	0	0
DNA elements:		206273	34347022	5.26
	hAT-Charlie	22578	3287721	0.5
	TcMar-Tigger	1782	460746	0.07
Unclassified:		257551	42054191	6.44
Total interspersed repeat:			115118506	17.62
Small RNA:		4226	679650	0.1
Satellites:		646	161843	0.02
Simple repeats :		377383	20339774	3.11
Low complexity:		39383	2291649	0.35
Total:		421638	137619819	21.06

## Sheet: TableS6
Table S6 Summary statistics of the number of SNPs within and across species for L. polyactis and L. crocea, genotyped based on RADSeq.
SNP	L. polyactis	L. crocea
No. SNPs across locations (all)	806471	537052
No. RADtags (all)	87701	83264
No. SNPs per RADtag (all)	9.2	6.45
No. SNPs across locations (minor allele frequence ≥ 0.05)	129768	114520
No. RADtags (maf ≥ 0.05)	54059	48672
No. SNPs per RADtag (maf ≥ 0.05)	2.4	2.35
No. SNPs shared between L. polyactis and L. crocea (all)	1113736
No. RADtags shared between L. polyactis and L. crocea (all)	88300
No. SNPs per RADtag shared between L. polyactis and L. crocea (all)	12.61
No. SNPs shared between L. polyactis and L. crocea (maf ≥ 0.05)	149201
No. RADtags shared between L. polyactis and L. crocea (maf ≥ 0.05)	61346
No. SNPs per RADtag shared between L. polyactis and L. crocea (maf ≥ 0.05)	2.43

## Sheet: TableS7
Table S7 Pairwise FST and associated statistical significance values acorss five locations of L. polyactis and three locations of L. crocea, based on common SNP data set between the two sister species. Populations that are significantly differentiated after Bonferroni correctoins (P < 0.0018) were indicated with asterisk. Locations in the East China Sea were shaded with grey.
	LZS	LYS	NTS	ZSS	NDS	ZSL	ZJL	BHL
LZS	0	0.0271	0.0091	0.0091	0.0000*	0.0000*	0.0000*	0.0000*
LYS	0.0068	0	0.0631	0.3153	0.0271	0.0000*	0.0000*	0.0000*
NTS	0.0051	0.0015	0	0.8828	0.2883	0.0000*	0.0000*	0.0000*
ZSS	0.0052	0.0012	0.0001	0	0.4595	0.0000*	0.0000*	0.0000*
NDS	0.0067	0.0017	0.0003	0.0003	0	0.0000*	0.0000*	0.0000*
ZSL	0.6076	0.6029	0.5968	0.5941	0.6055	0	0.2072	0.2793
ZJL	0.6181	0.6127	0.6094	0.6075	0.6143	0.0009	0	0.0631
BHL	0.6142	0.6105	0.6071	0.6049	0.6138	0.0014	0.0009	0

## Sheet: TableS8
Table S8 Parameter estimates of the nine examined demographic models of genetic divergence. SI: the strict isolation model; IM: the isolation with migration model; AM: the ancient migration model; SC: the secondary contact model; IM2m: a modified model of IM that allows for heterogeneous migration of gene flow (me12 and me21) (differential introgression); AM2m: a modified model of AM that allows …
Scenario	ML	AIC	Theta	Nu1	Nu2	b1	b2	hrf	m12	m21	me12	me21	Ts	Tam/Tsc	P	Q
SI	-19781.5	39563	3923.9	1.793	2.119								1.818
IM	-17516.5	35033	1642.3	3.986	4.911				0.014	0.008			6.606
AM	-19710.4	39420.8	3892.4	1.814	2.137				0.004	0.001			0.29	1.553
SC	-16602.5	33205	1929.9	3.435	4.184				0.033	0.019			4.89	0.492
IM2m	-16107.6	32215.2	2181.4	3.463	3.561				0.199	0.39	0.002	0.005	4.378		0.175
AM2m	-19711.1	39422.2	3902.5	1.803	2.136				0.006	0.013	0.001	0.001	0.327	1.509	0.024
SC2m	-15067.6	30135.2	1118.5	5.849	7.432				0.673	0.004	0.003	0.002	5.91	5.406	0.268
IM2N	-4024.1	8048.2	1775.7	85.226	68.797			0.023	0.019	0.015			8.008			0.812
AM2N	-13446.4	26892.8	3199.4	3.882	4.792			0.013	0.039	0.057			0.971	0.769		0.258
SC2N	-3581.1	7162.2	1188.2	77.625	64.642			0.024	0.024	0.017			5.171	2.499		0.8
SIG	-7931.9	15863.8	6685.7	0.11	0.05987	67.866	90.359						0.47
IMG	-4911.1	9822.2	2711.1	0.123	0.05	51.054	102.937		0.021	0.037			0.769
AMG	-8998.3	17996.6	3012.9	0.339	0.168	35.731	50.746		0.617	1.372			1.581	1.169
SCG	-4540.4	9080.8	2233.3	1.107	0.152	10.874	88.019		0.01	0.018			1.854	1.646
SC2mG	-3547.2	7094.4	1978.5	1.474	0.325	27.318	123.902		0.062	0.126	0.013	0.023	3.185	1.574	0.455
SC2NG	-2635.3	5270.6	2575.3	2.652	0.699	0.827	65.407	0.033	0.053	0.022			0.735	2.333		0.69
SC2N2mG	-2545.6	5099.1	1471.5	2.142	0.206	9.35	113.5	0.069	0.3	0.415	0.015	0.012	0.776	1.673	0.837	0.954
ML: maximum likelihood estimates.
AIC: Akaike Information Criterion.
Nu1: The effective population size of the L. polyactis lineage after split from ancestral population.
Nu2: The effective population size of the L. crocea lineage after split from ancestral population.
b1: The growth eoefficient for the L. polyactis lineage, which is defined as a ratio of contemporary to ancestral effective population size.
b2: The growth eoefficient for the L. crocea lineage, which is defined as a ratio of contemporary to ancestral effective population size.
hrf: The Hill-Robertson factor, the degree to which the effective population size of the diverging populations is locally reduced due to the effect of background selection and selective sweeps.
m12: The neutral migration rates from the L. polyactis lineage to the L. crocea lineage in units of 2Na*m2>1generations.
m21: The neutral migration rates from the L. crocea lineage to the L. polyactis lineage in units of 2Na*m1>2 generations.
me12: The effective migration rates of “genomic-island” genes from the L. polyactis lineage to the L. crocea lineage.
me21: The effective migration rates of “genomic-island” genes from the L. crocea lineage to the L. polyactis lineage.
Ts: The time from split to the first stage population size change in units of 2Na generations.
Tam/Tsc: The time from the second stage population size change to present in units of 2Na generations.
P: The proportion of the genome evolving neutrally compared to the rest of the genome.
Q: The proportion of the genome with a reduced effective size due to linked selection compared to the rest of the genome.

## Sheet: TableS9
Table S9 Maximum-likelihood estimates of the parameters and 95 % confidence interval of the best fit model, SC2N2mG, the secondary contact model with differential introgression, linkaged selection and population growth between L. polyactis and L. crocea.
SC2N2mG	Average	95% confidence interval (CI)
Nu1	173612	148944	198323
Nu2	16696.5	13905	19479.2
b1	9.35	8.068	10.632
b2	113.5	89.496	137.424
hrf	0.069	0.064	0.075
m12	3.701e-06	3.536e-06	3.869e-06
m21	5.12e-06	4.854e-06	5.398e-06
me12	1.851e-07	1.763e-07	1.876e-07
me21	1.481e-07	1.494e-07	1.586e-07
Ts	377369	338425	416489
Tam/Tsc	813580	765504	861656
P	0.837	0.831	0.843
Q	0.954	0.929	0.999
Nu1: The effective population size of the L. polyactis lineage after split from ancestral population.
Nu2: The effective population size of the L. crocea lineage after split from ancestral population.
b1: The growth eoefficient for the L. polyactis lineage, which is defined as a ratio of contemporary to ancestral effective population size.
b2: The growth eoefficient for the L. crocea lineage, which is defined as a ratio of contemporary to ancestral effective population size.
hrf: The Hill-Robertson factor, the degree to which the effective population size of the diverging populations is locally reduced due to the effect of background selection and selective sweeps.
m12: The neutral migration rates from the L. polyactis lineage to the L. crocea lineage.
m21: The neutral migration rates from the L. crocea lineage to the L. polyactis lineage.
me12: The effective migration rates of “genomic-island” genes from the L. polyactis lineage.
me21: The effective migration rates of “genomic-island” genes from the L. crocea lineage.
Ts: The time from split to the first stage population size change.
Tam/Tsc: The time from the second stage population size change to present.
P: The proportion of the genome evolving neutrally compared to the rest of the genome.
Q: The proportion of the genome with a reduced effective size due to linked selection compared to the rest of the genome.

## Sheet: TableS10
Table S10 Summary statistics of outlier SNPs identified using both BayeScan and Fdist2 for L. polyactis and L. crocea.
Species	Approach	No. outliers
L. polyactis	BayeScan	24
	Fdist2	779
	Total	779
L. crocea	Bayescan	16
	Fdist2	206
	Total	206

[truncated: 4 more sheets: TableS11, TableS12, TableS13, TableS14]
